# Supplementary material for: Beyond Chemodiversity: A General Biosynthetic Diversity Index for Plant Metabolic Architecture in Ecology, Evolutionary, and Bioprospection
Source: Molecules. 2026 Jun 22;31(12):2188. doi: 10.3390/molecules31122188 (PMC13304874; doi:10.3390/molecules31122188)
Supplement: Supplementary file 1 [file molecules-31-02188-s001.zip]

Archive with 2 entries (2 files):
- GBDI-automated-calculator-examples.xlsx
- Supplementary-Material.pdf
