# Supplementary material for: Beyond Chemodiversity: A General Biosynthetic Diversity Index for Plant Metabolic Architecture in Ecology, Evolutionary, and Bioprospection
Source: Molecules. 2026 Jun 22;31(12):2188. doi: 10.3390/molecules31122188 (PMC13304874; doi:10.3390/molecules31122188)
Supplement: Supplementary file 1 [file molecules-31-02188-s001.zip › GBDI-automated-calculator-examples.xlsx]

## Sheet: Instructions
Automated GBDI Calculator Workbook
Purpose	This workbook calculates the General Biosynthetic Diversity Index (GBDI) for chemical mixtures using metabolite abundance and biosynthetic pathway attribution.
Core formula
pi	Relative abundance of metabolite i within each sample. The workbook normalizes any positive abundance input by sample, so users may enter peak areas, percentages, or relative values.
Pk	Total relative abundance of the biosynthetic pathway k to which metabolite i belongs. It is calculated automatically by sample and pathway.
alpha	Scaling parameter controlling sensitivity to dominance or diversification. The default value is 0.5, but it can be changed in cell B5 of each calculator sheet.
How to use	Enter Sample ID, Matrix, Metabolite, Biosynthetic pathway, and Abundance input in the yellow columns. The green columns are formulas and should not be overwritten.
Comparability note	Use a consistent biosynthetic pathway attribution level across all samples being compared. Changing the pathway granularity changes the biological meaning of GBDI.
Examples included	Example_Essential_Oil, Example_Nonvolatile_Extract, and Example_Extract_Fractions contain editable data and formula-driven calculations.
Blank template	Use Template_Calculator for new datasets. Copy more rows if needed, preserving formulas from the green columns.
Excel calculation logic
Step	Excel formula concept	Location
1	pi = Abundance input / SUMIF(Sample ID, current sample, Abundance input)	Column F
2	Pk = SUMIFS(p_i, Sample ID, current sample, Biosynthetic pathway, current pathway)	Column G
3	Contribution = POWER(p_i * P_k, alpha)	Column I
4	GBDI = LN(1 + SUMIF(Sample ID, selected sample, Contribution))	Summary table
Example note	The three example datasets are illustrative and can be edited. They are designed to demonstrate calculation behavior for essential oils, non-volatile extracts, and extract fractions.

## Sheet: Pathway List
Suggested Biosynthetic Pathway Labels
Pathway label	Typical use	Examples	Recommended scale	Notes
MEP-derived monoterpenes	Essential oils	α-pinene, limonene, linalool	Granular	Useful for volatile terpenoids.
MVA-derived sesquiterpenes	Essential oils	β-caryophyllene, germacrene D	Granular	Useful for volatile terpenoids.
Shikimate-derived phenylpropanoids	Essential oils and extracts	apiole, safrole, caffeic acid	Broad or granular	Includes C6-C3 derivatives depending on classification.
Acetate-derived lipids	Nonpolar extracts and fractions	fatty acids, fatty alcohols	Broad	Useful for lipid-rich profiles.
Mixed acetate-shikimate flavonoids	Non-volatile extracts	rutin, quercetin, kaempferol	Broad or granular	For flavonoids and related phenolics.
MVA-derived triterpenoids	Non-volatile extracts	oleanolic acid, saponins	Broad or granular	Can be split into sterols, saponins, triterpenes if justified.
MVA-derived sterols	Nonpolar fractions	β-sitosterol, stigmasterol	Granular	Use only if sterols are separated from other triterpenoids.
MEP-derived diterpenoids	Nonpolar fractions	phytol, diterpenes	Granular	For plastid-derived diterpenoid-like metabolites.
Tryptophan-derived alkaloids	Non-volatile extracts	indole alkaloids	Granular	Useful if alkaloid precursor is known.
Tyrosine-derived alkaloids	Non-volatile extracts	benzylisoquinoline alkaloids	Granular	Useful if alkaloid precursor is known.
Phenylalanine-derived alkaloids	Non-volatile extracts	phenethylamine derivatives	Granular	Use only when attribution is justified.
Other amino-acid-derived metabolites	Non-volatile extracts	amino acid derivatives	Broad	Fallback category for known amino-acid origin.
Condensed tannin pathway	Polar extracts	catechin, procyanidins	Granular	Useful when tannins are analyzed separately.
Hydrolysable tannin pathway	Polar extracts	gallic acid derivatives	Granular	Useful for tannin-rich samples.
Unknown or unassigned pathway	Any profile	unknown feature	Fallback	Use cautiously; excessive unknowns reduce interpretability.

## Sheet: Template Calculator
Blank Automated GBDI Calculator
Editable template for new datasets. Enter abundance values and pathway labels; formulas calculate p_i, P_k, contributions, and GBDI.
Parameter	Value
alpha	0.5
Data rows	Rows 12–411
Input rule	Enter any positive abundance scale; p_i is normalized by Sample ID.
											Summary by sample
											Enter the Sample IDs to be summarized below; GBDI will calculate automatically.
Sample ID	Matrix	Metabolite	Biosynthetic pathway	Abundance input	pi	Pk	alpha	Contribution	Comment	Pathway flag	Sample ID	Sum pi	Pre-log sum	GBDI	Metabolites	Pathways	Interpretation

## Sheet: Example Essential Oil
Example 1 – Essential Oil GBDI Calculator
Example using an essential oil profile with monoterpenes, sesquiterpenes, diterpenes, nitrogen derivatives, sulfur derivatives, and phenylpropanoids.
Parameter	Value
alpha	0.5
Data rows	Rows 12–411
Input rule	Enter any positive abundance scale; p_i is normalized by Sample ID.
											Summary by sample
Sample ID	Matrix	Metabolite	Biosynthetic pathway	Abundance input	pi	Pk	alpha	Contribution	Comment	Pathway flag	Sample ID	Sum p_i	Pre-log sum	GBDI	Metabolites	Pathways	Interpretation
EO_Leaves	Essential oil (GC-MS/GC-FID)	α-Pinene	MEP-derived monoterpenes	14.2	0.142	0.528	0.5	0.273817	Volatile monoterpene	1	EO_Leaves	1	1.9197	1.07148	10	3	Intermediate biosynthetic architecture
EO_Leaves	Essential oil (GC-MS/GC-FID)	β-Pinene	MEP-derived monoterpenes	8.5	0.085	0.528	0.5	0.211849	Volatile monoterpene	0
EO_Leaves	Essential oil (GC-MS/GC-FID)	Limonene	MEP-derived monoterpenes	12.7	0.127	0.528	0.5	0.258952	Volatile monoterpene	0
EO_Leaves	Essential oil (GC-MS/GC-FID)	Linalool	MEP-derived monoterpenes	10.1	0.101	0.528	0.5	0.230929	Oxygenated monoterpene	0
EO_Leaves	Essential oil (GC-MS/GC-FID)	1,8-Cineole	MEP-derived monoterpenes	7.3	0.073	0.528	0.5	0.196326	Oxygenated monoterpene	0
EO_Leaves	Essential oil (GC-MS/GC-FID)	β-Caryophyllene	MVA-derived sesquiterpenes	16	0.16	0.3	0.5	0.219089	Sesquiterpene	1
EO_Leaves	Essential oil (GC-MS/GC-FID)	Germacrene D	MVA-derived sesquiterpenes	8.4	0.084	0.3	0.5	0.158745	Sesquiterpene	0
EO_Leaves	Essential oil (GC-MS/GC-FID)	α-Humulene	MVA-derived sesquiterpenes	5.6	0.056	0.3	0.5	0.129615	Sesquiterpene	0
EO_Leaves	Essential oil (GC-MS/GC-FID)	Apiole	Shikimate-derived phenylpropanoids	11.2	0.112	0.172	0.5	0.138795	Phenylpropanoid	1
EO_Leaves	Essential oil (GC-MS/GC-FID)	Safrole	Shikimate-derived phenylpropanoids	6	0.06	0.172	0.5	0.101587	Phenylpropanoid	0

## Sheet: Example Nonvolatile Extract
Example 2 – Non-volatile Extract GBDI Calculator
Example using LC-MS-like non-volatile extract profiles with phenolic acids, flavonoids, terpenoids (mono-, sesq-, di...), lignoids, lipids, and alkaloids.
Parameter	Value
alpha	0.5
Data rows	Rows 12–411
Input rule	Enter any positive abundance scale; p_i is normalized by Sample ID.
											Summary by sample
Sample ID	Matrix	Metabolite	Biosynthetic pathway	Abundance input	pi	Pk	alpha	Contribution	Comment	Pathway flag	Sample ID	Sum pi	Pre-log sum	GBDI	Metabolites	Pathways	Interpretation
NVE_Leaf_Hydroethanol	Non-volatile extract (LC-MS)	Chlorogenic acid	Shikimate-derived phenylpropanoids	18.5	0.185	0.444	0.5	0.286601	Phenolic acid	1	NVE_Leaf_Hydroethanol	1	1.69778	0.992429	9	4	Canalized / low architectural diversity
NVE_Leaf_Hydroethanol	Non-volatile extract (LC-MS)	Caffeic acid	Shikimate-derived phenylpropanoids	6.4	0.064	0.444	0.5	0.16857	Phenolic acid	0	NVE_Root_Methanol	1	1.27199	0.820657	9	6	Canalized / low architectural diversity
NVE_Leaf_Hydroethanol	Non-volatile extract (LC-MS)	Rosmarinic acid	Shikimate-derived phenylpropanoids	13	0.13	0.444	0.5	0.24025	Phenolic acid	0
NVE_Leaf_Hydroethanol	Non-volatile extract (LC-MS)	Rutin	Mixed acetate-shikimate flavonoids	20.2	0.202	0.396	0.5	0.282829	Flavonoid glycoside	1
NVE_Leaf_Hydroethanol	Non-volatile extract (LC-MS)	Quercetin-3-O-glucoside	Mixed acetate-shikimate flavonoids	11.8	0.118	0.396	0.5	0.216167	Flavonoid glycoside	0
NVE_Leaf_Hydroethanol	Non-volatile extract (LC-MS)	Kaempferol derivative	Mixed acetate-shikimate flavonoids	7.6	0.076	0.396	0.5	0.173482	Flavonoid derivative	0
NVE_Leaf_Hydroethanol	Non-volatile extract (LC-MS)	Triterpenoid saponin	MVA-derived triterpenoids	12	0.12	0.12	0.5	0.12	Saponin	1
NVE_Leaf_Hydroethanol	Non-volatile extract (LC-MS)	Indole alkaloid	Tryptophan-derived alkaloids	4	0.04	0.04	0.5	0.04	Alkaloid	1
NVE_Leaf_Hydroethanol	Non-volatile extract (LC-MS)	Unknown annotated phenolic	Shikimate-derived phenylpropanoids	6.5	0.065	0.444	0.5	0.169882	Tentative annotation	0
NVE_Root_Methanol	Non-volatile extract (LC-MS)	Chlorogenic acid	Shikimate-derived phenylpropanoids	9.5	0.095	0.146	0.5	0.117771	Phenolic acid	1
NVE_Root_Methanol	Non-volatile extract (LC-MS)	Caffeic acid	Shikimate-derived phenylpropanoids	5.1	0.051	0.146	0.5	0.0862902	Phenolic acid	0
NVE_Root_Methanol	Non-volatile extract (LC-MS)	Quercetin	Mixed acetate-shikimate flavonoids	4.8	0.048	0.11	0.5	0.0726636	Flavonoid aglycone	1
NVE_Root_Methanol	Non-volatile extract (LC-MS)	Rutin	Mixed acetate-shikimate flavonoids	6.2	0.062	0.11	0.5	0.0825833	Flavonoid glycoside	0
NVE_Root_Methanol	Non-volatile extract (LC-MS)	Triterpenoid saponin	MVA-derived triterpenoids	22.5	0.225	0.409	0.5	0.303356	Saponin	1
NVE_Root_Methanol	Non-volatile extract (LC-MS)	Oleanolic acid	MVA-derived triterpenoids	18.4	0.184	0.409	0.5	0.274328	Triterpenoid	0
NVE_Root_Methanol	Non-volatile extract (LC-MS)	β-Sitosterol	MVA-derived sterols	13.5	0.135	0.135	0.5	0.135	Sterol	1
NVE_Root_Methanol	Non-volatile extract (LC-MS)	Benzylisoquinoline alkaloid	Tyrosine-derived alkaloids	12	0.12	0.12	0.5	0.12	Alkaloid	1
NVE_Root_Methanol	Non-volatile extract (LC-MS)	Fatty acid derivative	Acetate-derived lipids	8	0.08	0.08	0.5	0.08	Lipid derivative	1

## Sheet: Example Extract Fractions
Example 3 – Extract Fractions GBDI Calculator
Example comparing fractions of an extract. Each fraction is treated as a sample, allowing direct GBDI comparison among fractionation outputs.
Parameter	Value
alpha	0.5
Data rows	Rows 12–411
Input rule	Enter any positive abundance scale; p_i is normalized by Sample ID.
											Summary by sample
Sample ID	Matrix	Metabolite	Biosynthetic pathway	Abundance input	pi	Pk	alpha	Contribution	Comment	Pathway flag	Sample ID	Sum pi	Pre-log sum	GBDI	Metabolites	Pathways	Interpretation
Hexane_fraction	Extract fraction	Phytol	MEP-derived diterpenoids	28	0.28	0.28	0.5	0.28	Nonpolar fraction	1	Hexane_fraction	1	1.13046	0.756339	5	4	Canalized / low architectural diversity
Hexane_fraction	Extract fraction	Squalene	MVA-derived triterpenoids	22	0.22	0.22	0.5	0.22	Nonpolar fraction	1	Dichloromethane_fraction	1	1.12894	0.755625	7	6	Canalized / low architectural diversity
Hexane_fraction	Extract fraction	β-Sitosterol	MVA-derived sterols	18.5	0.185	0.185	0.5	0.185	Nonpolar fraction	1	Ethyl_acetate_fraction	1	1.61568	0.961523	7	3	Canalized / low architectural diversity
Hexane_fraction	Extract fraction	Palmitic acid	Acetate-derived lipids	16	0.16	0.315	0.5	0.224499	Nonpolar fraction	1	Butanol_fraction	1	1.08141	0.733046	6	5	Canalized / low architectural diversity
Hexane_fraction	Extract fraction	Linoleic acid	Acetate-derived lipids	15.5	0.155	0.315	0.5	0.220964	Nonpolar fraction	0
Dichloromethane_fraction	Extract fraction	Coumarin derivative	Shikimate-derived phenylpropanoids	20	0.2	0.32	0.5	0.252982	Intermediate polarity	1
Dichloromethane_fraction	Extract fraction	Furanocoumarin	Shikimate-derived phenylpropanoids	12	0.12	0.32	0.5	0.195959	Intermediate polarity	0
Dichloromethane_fraction	Extract fraction	Sesquiterpene lactone	MVA-derived sesquiterpenes	18	0.18	0.18	0.5	0.18	Intermediate polarity	1
Dichloromethane_fraction	Extract fraction	Diterpene derivative	MEP-derived diterpenoids	14	0.14	0.14	0.5	0.14	Intermediate polarity	1
Dichloromethane_fraction	Extract fraction	Fatty acid derivative	Acetate-derived lipids	10	0.1	0.1	0.5	0.1	Intermediate polarity	1
Dichloromethane_fraction	Extract fraction	Alkaloid derivative	Tyrosine-derived alkaloids	8	0.08	0.08	0.5	0.08	Intermediate polarity	1
Dichloromethane_fraction	Extract fraction	Unknown aromatic	Unknown or unassigned pathway	18	0.18	0.18	0.5	0.18	Tentative annotation	1
Ethyl_acetate_fraction	Extract fraction	Chlorogenic acid	Shikimate-derived phenylpropanoids	20	0.2	0.4	0.5	0.282843	Phenolic-enriched fraction	1
Ethyl_acetate_fraction	Extract fraction	Caffeic acid	Shikimate-derived phenylpropanoids	12	0.12	0.4	0.5	0.219089	Phenolic-enriched fraction	0
Ethyl_acetate_fraction	Extract fraction	Ferulic acid	Shikimate-derived phenylpropanoids	8	0.08	0.4	0.5	0.178885	Phenolic-enriched fraction	0
Ethyl_acetate_fraction	Extract fraction	Rutin	Mixed acetate-shikimate flavonoids	22	0.22	0.48	0.5	0.324962	Phenolic-enriched fraction	1
Ethyl_acetate_fraction	Extract fraction	Quercetin	Mixed acetate-shikimate flavonoids	18	0.18	0.48	0.5	0.293939	Phenolic-enriched fraction	0
Ethyl_acetate_fraction	Extract fraction	Catechin	Condensed tannin pathway	12	0.12	0.12	0.5	0.12	Phenolic-enriched fraction	1
Ethyl_acetate_fraction	Extract fraction	Kaempferol	Mixed acetate-shikimate flavonoids	8	0.08	0.48	0.5	0.195959	Phenolic-enriched fraction	0
Butanol_fraction	Extract fraction	Glycosylated flavonoid A	Mixed acetate-shikimate flavonoids	25	0.25	0.25	0.5	0.25	Polar fraction	1
Butanol_fraction	Extract fraction	Glycosylated saponin	MVA-derived triterpenoids	25	0.25	0.25	0.5	0.25	Polar fraction	1
Butanol_fraction	Extract fraction	Tannin derivative	Hydrolysable tannin pathway	16	0.16	0.16	0.5	0.16	Polar fraction	1
Butanol_fraction	Extract fraction	Phenolic glycoside	Shikimate-derived phenylpropanoids	14	0.14	0.14	0.5	0.14	Polar fraction	1
Butanol_fraction	Extract fraction	Alkaloid glycoside	Other amino-acid-derived metabolites	8	0.08	0.2	0.5	0.126491	Polar fraction	1
Butanol_fraction	Extract fraction	Amino acid derivative	Other amino-acid-derived metabolites	12	0.12	0.2	0.5	0.154919	Polar fraction	0

## Sheet: Index Guide
Complementary pathway-informed descriptors for GBDI
This sheet documents the added calculations used in the new decomposition sheets. The objective is to report route-level GBDI contributions (Cₖ and Cₖ%), between-pathway Shannon diversity (Hpath and ¹Dpath), and intrapathway Shannon diversity (Hwithin,k and ¹Dwithin,k) in a standardized format across the three tested calculator models.
Descriptor	Formula	Biological interpretation	Where calculated
Cₖ	#VALUE!	Pre-logarithmic contribution of each biosynthetic route to the GBDI aggregate.	Route-level table
Cₖ(%)	#VALUE!	Relative share of each route in the pre-logarithmic GBDI aggregate.	Route-level table
Hpath	#VALUE!	Evenness of metabolic allocation among biosynthetic routes.	Sample-level table
¹Dpath	#VALUE!	Effective number of equally abundant biosynthetic routes.	Sample-level table
qᵢ|ₖ	#VALUE!	Relative abundance of metabolite i after normalization within route k.	Metabolite-level helper table
Hwithin,k	#VALUE!	Internal diversification of metabolites within each route.	Route-level table
¹Dwithin,k	#VALUE!	Effective number of equally abundant metabolites within each route.	Route-level table
Interpretive note
GBDI is retained as the global scalar descriptor. The added indicators separate the source of the GBDI value: Cₖ and Cₖ(%) identify which route contributes to the pre-logarithmic aggregate; Hpath/¹Dpath quantify allocation among routes; Hwithin,k/¹Dwithin,k indicate whether a dominant route is chemically narrow or internally branched.
Compatibility note
	Pmax is implemented with SUMPRODUCT + LARGE instead of MAXIFS to avoid #NOME?/#NAME? errors in Excel versions or localized installations that do not support MAXIFS.
Operational formula	Pmax = SUMPRODUCT(LARGE((SampleRange=SampleID)*PkRange,1)); Hwithin of the dominant route is retrieved as the maximum Hwithin among tied dominant routes.
Tie handling	When more than one route has the same Pmax, the Dominant route field returns “Multiple dominant routes” rather than forcing an arbitrary route.

## Sheet: Limiting Scenario Indices
Standardized GBDI decomposition for three limiting mixture scenarios
The three idealized simulations reproduce the mono-pathway branched, balanced multi-pathway, and ultra-dominated multi-pathway cases. All calculations are formula-driven and use α = 0.5 by default.
alpha	0.5
Scenario	Description	Metabolite	Biosynthetic route	pᵢ	Pₖ	α	Contribution	qᵢ|ₖ	qᵢ|ₖ ln(qᵢ|ₖ)
Scenario 1	Mono-pathway branched	M1	Pathway A	0.4	1	0.5	0.632456	0.4	-0.366516
Scenario 1	Mono-pathway branched	M2	Pathway A	0.3	1	0.5	0.547723	0.3	-0.361192
Scenario 1	Mono-pathway branched	M3	Pathway A	0.2	1	0.5	0.447214	0.2	-0.321888
Scenario 1	Mono-pathway branched	M4	Pathway A	0.1	1	0.5	0.316228	0.1	-0.230259
Scenario 2	Balanced multi-pathway	M1	Pathway A	0.25	0.5	0.5	0.353553	0.5	-0.346574
Scenario 2	Balanced multi-pathway	M2	Pathway A	0.25	0.5	0.5	0.353553	0.5	-0.346574
Scenario 2	Balanced multi-pathway	M3	Pathway B	0.25	0.5	0.5	0.353553	0.5	-0.346574
Scenario 2	Balanced multi-pathway	M4	Pathway B	0.25	0.5	0.5	0.353553	0.5	-0.346574
Scenario 3	Ultra-dominated multi-pathway	M1	Pathway A	0.85	0.9	0.5	0.874643	0.944444	-0.0539829
Scenario 3	Ultra-dominated multi-pathway	M2	Pathway A	0.05	0.9	0.5	0.212132	0.0555556	-0.160576
Scenario 3	Ultra-dominated multi-pathway	M3	Pathway B	0.06	0.1	0.5	0.0774597	0.6	-0.306495
Scenario 3	Ultra-dominated multi-pathway	M4	Pathway B	0.04	0.1	0.5	0.0632456	0.4	-0.366516
Scenario	Description	ΣCₖ / pre-log	GBDI	Hpath	¹Dpath	Pmax	Dominant route	Interpretation
Scenario 1	Mono-pathway branched	1.94362	1.07964	1.11022e-16	1	1	Pathway A	Focused but branched dominant route
Scenario 2	Balanced multi-pathway	1.41421	0.881374	0.693147	2	0.5	Multiple dominant routes	Broad route allocation
Scenario 3	Ultra-dominated multi-pathway	1.22748	0.800871	0.325083	1.38415	0.9	Pathway A	Route-level canalization
											Route-level decomposition
											Scenario	Biosynthetic route	Pₖ	n metabolites	Cₖ	Cₖ(%)	Hpath component	Hwithin,k	¹Dwithin,k
											Scenario 1	Pathway A	1	4	1.94362	1	1.11022e-16	1.27985	3.59612
											Scenario 2	Pathway A	0.5	2	0.707107	0.5	0.346574	0.693147	2
											Scenario 2	Pathway B	0.5	2	0.707107	0.5	0.346574	0.693147	2
											Scenario 3	Pathway A	0.9	2	1.08677	0.885371	0.0948245	0.214559	1.23932
											Scenario 3	Pathway B	0.1	2	0.140705	0.114629	0.230259	0.673012	1.96013

## Sheet: EO Decomposition
Model 1 – Essential oil: standardized GBDI route-level decomposition and Shannon descriptors
Source sheet: Example Essential Oil. The calculations below add Cₖ, Cₖ(%), Hpath, ¹Dpath, Hwithin,k, and ¹Dwithin,k to support interpretation of GBDI as a pathway-informed descriptor.
Sample ID	ΣCₖ / pre-log	GBDI	Hpath	¹Dpath	Pmax	Dominant route	Hwithin dominant route	¹Dwithin dominant route	Interpretation		Metabolite-level helper calculations
EO_Leaves	1.9197	1.07148	1.00117	2.72146	0.528	MEP-derived monoterpenes	1.5799	4.85447	Broad between-route allocation		Sample ID	Metabolite	Biosynthetic pathway	pᵢ	Pₖ	qᵢ|ₖ	qᵢ|ₖ ln(qᵢ|ₖ)	Contribution
											EO_Leaves	α-Pinene	MEP-derived monoterpenes	0.142	0.528	0.268939	-0.35319	0.273817
											EO_Leaves	β-Pinene	MEP-derived monoterpenes	0.085	0.528	0.160985	-0.29403	0.211849
Route-level calculations											EO_Leaves	Limonene	MEP-derived monoterpenes	0.127	0.528	0.24053	-0.342734	0.258952
Sample ID	Biosynthetic pathway	Pₖ	n metabolites	Cₖ	Cₖ(%)	Hpath component	Hwithin,k	¹Dwithin,k	Interpretation		EO_Leaves	Linalool	MEP-derived monoterpenes	0.101	0.528	0.191288	-0.316386	0.230929
EO_Leaves	MEP-derived monoterpenes	0.528	5	1.17187	0.610445	0.337212	1.5799	4.85447	Material contributor to GBDI		EO_Leaves	1,8-Cineole	MEP-derived monoterpenes	0.073	0.528	0.138258	-0.273562	0.196326
EO_Leaves	MVA-derived sesquiterpenes	0.3	3	0.507449	0.264337	0.361192	1.005	2.73189	Secondary route contribution		EO_Leaves	β-Caryophyllene	MVA-derived sesquiterpenes	0.16	0.3	0.533333	-0.335258	0.219089
EO_Leaves	Shikimate-derived phenylpropanoids	0.172	2	0.240382	0.125218	0.302765	0.646724	1.90928	Secondary route contribution		EO_Leaves	Germacrene D	MVA-derived sesquiterpenes	0.084	0.3	0.28	-0.35643	0.158745
											EO_Leaves	α-Humulene	MVA-derived sesquiterpenes	0.056	0.3	0.186667	-0.313307	0.129615
											EO_Leaves	Apiole	Shikimate-derived phenylpropanoids	0.112	0.172	0.651163	-0.279346	0.138795
											EO_Leaves	Safrole	Shikimate-derived phenylpropanoids	0.06	0.172	0.348837	-0.367378	0.101587

## Sheet: NVE Decomposition
Model 2 – Non-volatile extract: standardized GBDI route-level decomposition and Shannon descriptors
Source sheet: Example Nonvolatile Extract. The calculations below add Cₖ, Cₖ(%), Hpath, ¹Dpath, Hwithin,k, and ¹Dwithin,k to support interpretation of GBDI as a pathway-informed descriptor.
Sample ID	ΣCₖ / pre-log	GBDI	Hpath	¹Dpath	Pmax	Dominant route	Hwithin dominant route	¹Dwithin dominant route	Interpretation		Metabolite-level helper calculations
NVE_Leaf_Hydroethanol	1.69778	0.992429	1.11051	3.03592	0.444	Shikimate-derived phenylpropanoids	1.2849	3.61432	Broad between-route allocation		Sample ID	Metabolite	Biosynthetic pathway	pᵢ	Pₖ	qᵢ|ₖ	qᵢ|ₖ ln(qᵢ|ₖ)	Contribution
NVE_Root_Methanol	1.27199	0.820657	1.61621	5.03399	0.409	MVA-derived triterpenoids	0.688114	1.98996	Broad between-route allocation		NVE_Leaf_Hydroethanol	Chlorogenic acid	Shikimate-derived phenylpropanoids	0.185	0.444	0.416667	-0.364779	0.286601
											NVE_Leaf_Hydroethanol	Caffeic acid	Shikimate-derived phenylpropanoids	0.064	0.444	0.144144	-0.279199	0.16857
											NVE_Leaf_Hydroethanol	Rosmarinic acid	Shikimate-derived phenylpropanoids	0.13	0.444	0.292793	-0.359634	0.24025
Route-level calculations											NVE_Leaf_Hydroethanol	Rutin	Mixed acetate-shikimate flavonoids	0.202	0.396	0.510101	-0.343373	0.282829
Sample ID	Biosynthetic pathway	Pₖ	n metabolites	Cₖ	Cₖ(%)	Hpath component	Hwithin,k	¹Dwithin,k	Interpretation		NVE_Leaf_Hydroethanol	Quercetin-3-O-glucoside	Mixed acetate-shikimate flavonoids	0.118	0.396	0.29798	-0.360773	0.216167
NVE_Leaf_Hydroethanol	Shikimate-derived phenylpropanoids	0.444	4	0.865303	0.509667	0.360497	1.2849	3.61432	Material contributor to GBDI		NVE_Leaf_Hydroethanol	Kaempferol derivative	Mixed acetate-shikimate flavonoids	0.076	0.396	0.191919	-0.316797	0.173482
NVE_Leaf_Hydroethanol	Mixed acetate-shikimate flavonoids	0.396	3	0.672477	0.396092	0.366831	1.02094	2.77581	Material contributor to GBDI		NVE_Leaf_Hydroethanol	Triterpenoid saponin	MVA-derived triterpenoids	0.12	0.12	1	0	0.12
NVE_Leaf_Hydroethanol	MVA-derived triterpenoids	0.12	1	0.12	0.0706805	0.254432	0	1	Secondary route contribution		NVE_Leaf_Hydroethanol	Indole alkaloid	Tryptophan-derived alkaloids	0.04	0.04	1	0	0.04
NVE_Leaf_Hydroethanol	Tryptophan-derived alkaloids	0.04	1	0.04	0.0235602	0.128755	0	1	Secondary route contribution		NVE_Leaf_Hydroethanol	Unknown annotated phenolic	Shikimate-derived phenylpropanoids	0.065	0.444	0.146396	-0.281291	0.169882
NVE_Root_Methanol	Shikimate-derived phenylpropanoids	0.146	2	0.204061	0.160426	0.280926	0.647022	1.90984	Secondary route contribution		NVE_Root_Methanol	Chlorogenic acid	Shikimate-derived phenylpropanoids	0.095	0.146	0.650685	-0.279619	0.117771
NVE_Root_Methanol	Mixed acetate-shikimate flavonoids	0.11	2	0.155247	0.12205	0.2428	0.685026	1.98382	Secondary route contribution		NVE_Root_Methanol	Caffeic acid	Shikimate-derived phenylpropanoids	0.051	0.146	0.349315	-0.367403	0.0862902
NVE_Root_Methanol	MVA-derived triterpenoids	0.409	2	0.577684	0.454157	0.365662	0.688114	1.98996	Material contributor to GBDI		NVE_Root_Methanol	Quercetin	Mixed acetate-shikimate flavonoids	0.048	0.11	0.436364	-0.361867	0.0726636
NVE_Root_Methanol	MVA-derived sterols	0.135	1	0.135	0.106133	0.270335	0	1	Secondary route contribution		NVE_Root_Methanol	Rutin	Mixed acetate-shikimate flavonoids	0.062	0.11	0.563636	-0.323159	0.0825833
NVE_Root_Methanol	Tyrosine-derived alkaloids	0.12	1	0.12	0.0943402	0.254432	0	1	Secondary route contribution		NVE_Root_Methanol	Triterpenoid saponin	MVA-derived triterpenoids	0.225	0.409	0.550122	-0.328761	0.303356
NVE_Root_Methanol	Acetate-derived lipids	0.08	1	0.08	0.0628934	0.202058	0	1	Secondary route contribution		NVE_Root_Methanol	Oleanolic acid	MVA-derived triterpenoids	0.184	0.409	0.449878	-0.359353	0.274328
											NVE_Root_Methanol	β-Sitosterol	MVA-derived sterols	0.135	0.135	1	0	0.135
											NVE_Root_Methanol	Benzylisoquinoline alkaloid	Tyrosine-derived alkaloids	0.12	0.12	1	0	0.12
											NVE_Root_Methanol	Fatty acid derivative	Acetate-derived lipids	0.08	0.08	1	0	0.08

[truncated: 1 more sheets: Fractions Decomposition]
